# Supplementary material for: Maternal Diet during Pregnancy Alters the Metabolites in Relation to Metabolic and Neurodegenerative Diseases in Young Adult Offspring
Source: Int J Mol Sci. 2024 Oct 14;25(20):11046. doi: 10.3390/ijms252011046 (PMC11508017; doi:10.3390/ijms252011046)
Supplement: Supplementary file 1 [file ijms-25-11046-s001.zip]

Archive with 1 entries (1 files):
- ijms-3224788-supplementary.pdf
